# Supplementary material for: Endothelial Cells Activated by Extracellular Histones Promote Foxp3+ Suppressive Treg Cells In Vitro
Source: Int J Mol Sci. 2022 Apr 20;23(9):4527. doi: 10.3390/ijms23094527 (PMC9103825; doi:10.3390/ijms23094527)
Supplement: Supplementary file 1 [file ijms-23-04527-s001.zip]

Archive with 1 entries (1 files):
- ijms-1665285-supplementary.pdf
